# Supplementary material for: Global Healthcare Needs Related to COVID-19: An Evidence Map of the First Year of the Pandemic
Source: Int J Environ Res Public Health. 2022 Aug 19;19(16):10332. doi: 10.3390/ijerph191610332 (PMC9408445; doi:10.3390/ijerph191610332)
Supplement: Supplementary file 1 [file ijerph-19-10332-s001.zip]

Archive with 8 entries (8 files):
- S1_PRISMAchecklist_17-08-2022.pdf
- S2_SearchStrategy_17-08-2022.pdf
- S3_ExcludedStudies_17-08.2022.pdf
- S4_DescriptiveSummaryIncludedStudies_17-08-2022.pdf
- S5_HCPNeeds_17-08-2022.pdf
- S6_PatientNeeds_17-08-2022.pdf
- S7_FamilyNeeds_17-08-2022.pdf
- S8_TransversalNeeds_17-08-2022.pdf
